# Supplementary material for: Genetic Variation and Sensory Perception of a Pediatric Formulation of Ibuprofen: Can a Medicine Taste Too Good for Some?
Source: Int J Mol Sci. 2023 Aug 22;24(17):13050. doi: 10.3390/ijms241713050 (PMC10487938; doi:10.3390/ijms241713050)
Supplement: Supplementary file 1 [file ijms-24-13050-s001.zip]

Archive with 1 entries (1 files):
- ijms-2537088-supplementary.pdf
